# Supplementary material for: DRD2 Ex8 rs6276 Polymorphism and NEO-FFI Personality Traits in Elite Athletes and Controls
Source: Brain Sci. 2025 Sep 5;15(9):965. doi: 10.3390/brainsci15090965 (PMC12467987; doi:10.3390/brainsci15090965)
Supplement: Supplementary file 1 [file brainsci-15-00965-s001.zip]

Archive with 2 entries (2 files):
- brainsci-3848118-supplementary-figure.jpg
- brainsci-3848118-supplementary-table.pdf
